# Supplementary material for: New Insights into Bioactive Compounds from the Medicinal Plant Spathodea campanulata P. Beauv. and Their Activity against Helicobacter pylori
Source: Antibiotics (Basel). 2020 May 15;9(5):258. doi: 10.3390/antibiotics9050258 (PMC7277392; doi:10.3390/antibiotics9050258)
Supplement: Supplementary file 1 [file antibiotics-09-00258-s001.zip]

Archive with 4 entries (3 files):
- Supplementary revised/
- Supplementary revised/Supplementary figure S4-DAV.docx
- Supplementary revised/Supplementary figures S1-3.docx
- Supplementary revised/Supplementary table S1.docx
